# Supplementary material for: Daring to be differential: metabarcoding analysis of soil and plant-related microbial communities using amplicon sequence variants and operational taxonomical units
Source: BMC Genomics. 2020 Oct 22;21:733. doi: 10.1186/s12864-020-07126-4 (PMC7579973; doi:10.1186/s12864-020-07126-4)
Supplement: Supplementary file 1 — Additional file 1: Figure S1. Shannon diversity and richness versus sequencing depth of ASV, OTU and usASV method of a bacterial (A and B) and fungal (C and D) culture-based mock community. A. Shannon diversity of the bacterial culture-based mock community for each method. Technical replicates are displayed as dots (n = 6). B. For each method, richness of the bacterial culture-based mock community with increasing sequencing depth (until 80,000 sequences). C. Shannon diversity of the fungal culture-based mock community for each method. Technical replicates are displayed as dots (n = 6). D. For each method, richness of the fungal culture-based mock community with increasing sequencing depth (until 100,000 sequences). Figure S2. Differential abundances for non-inverted tillage versus conventional tillage in the soil dataset for bacterial families in all methods. All families found to be significant using the ASV, OTU, and usASV methods are shown with their respective relative abundance per treatment (n = 16). The presence of dots on the right indicates families with a significant effect of the applied treatment (FDR 5%) and the dot size corresponds to the logFC. The light and dark blue colors indicate decrease and increase in relative abundance, respectively. The gray boxes are families found to be significant in all three methods. Figure S3. Differential abundant bacterial families between rhizosphere and endosphere. All significant families found using the ASV, OTU, and usASV methods are shown with their respective relative abundance per compartment (n = 10). The presence of dots on the right of the box plots of the families indicate a significant effect of the applied treatment (FDR 5%) and the dot size represents the logFC. The light and dark blue colors indicates decrease and increase in the relative abundance, respectively. The gray boxes are families found to be significant in all three methods. Figure S4. Representation of the species richness, diversity, and c [file 12864_2020_7126_MOESM1_ESM.zip]

Archive with 2 entries (2 files):
- 12864_2020_7126_MOESM1_ESM.docx
- Table S6_ESM.xlsx
